# Supplementary material for: Genetic Spectrum of Familial Hypercholesterolaemia in the Malaysian Community: Identification of Pathogenic Gene Variants Using Targeted Next-Generation Sequencing
Source: Int J Mol Sci. 2022 Nov 29;23(23):14971. doi: 10.3390/ijms232314971 (PMC9736953; doi:10.3390/ijms232314971)
Supplement: Supplementary file 1 [file ijms-23-14971-s001.zip]

Archive with 1 entries (1 files):
- ijms-1968050-supplementary.pdf
